# Supplementary material for: An unsupervised machine learning approach to evaluate sports facilities condition in primary school
Source: PLoS One. 2022 Apr 20;17(4):e0267009. doi: 10.1371/journal.pone.0267009 (PMC9020747; doi:10.1371/journal.pone.0267009)
Supplement: S1 File — (CSV) [file pone.0267009.s005.csv]

epsilon	MinPts	centers	DBI	SC	CHI
1.5	9	33	0.964535573	0.010100654	56.97641241
1.5	10	30	0.899665675	-0.15553823	39.29044305
1.5	11	15	1.193644761	-0.36963424	26.68318748
1.5	12	8	1.436230591	-0.4761317	17.74355456
1.5	13	4	0.702563338	0.11282361	29.87705036
1.5	14	2	0.72849218	0.124286205	25.73777204
1.5	15	2	0.72849218	0.124286205	25.73777204
2	9	29	0.778027576	0.38394013	548.3665494
2	10	30	0.833541348	0.30002776	286.877531
2	11	30	0.876454291	0.17393422	127.2694368
2	12	31	0.898191267	0.09928735	82.58512012
2	13	23	1.014409083	-0.16434416	45.50785216
2	14	15	0.999561123	-0.31791484	43.66480498
2	15	8	1.425509025	-0.44156596	29.15093835
2	16	4	0.96115276	-0.2602086	23.53199136
2	17	2	0.72358207	0.13805886	35.02031646
2.5	9	24	0.755082541	0.47676474	3141.06783
2.5	10	25	0.976388631	0.4640549	2681.890209
2.5	11	24	0.737235557	0.4378684	1584.202687
2.5	12	23	0.668512491	0.40659982	1293.194563
2.5	13	26	0.696665296	0.3430333	741.0854137
2.5	14	27	0.783238295	0.289207	269.9925564
2.5	15	25	1.003054869	0.14188635	107.8352846
2.5	16	21	1.119419566	-0.014646052	75.59425865
2.5	17	17	1.15411195	-0.18522744	46.31311621
3	9	17	0.683218499	0.47053668	2642.928387
3	10	18	0.933924073	0.45384806	2454.740036
3	11	19	1.248216068	0.44159174	2724.924946
3	12	20	0.948054143	0.4603715	3638.286085
3	13	21	0.824991032	0.44421214	2939.320491
3	14	21	0.611415237	0.46004683	3038.76246
3	15	21	0.635404119	0.4412719	1856.110084
3	16	27	0.68125358	0.40687123	730.4896721
3	17	24	0.901952778	0.24825317	204.4835079
3.5	9	12	0.655827696	0.4979106	1813.652764
3.5	10	12	0.748304509	0.5159797	1812.117831
3.5	11	12	0.843618936	0.51668584	1807.726624
3.5	12	13	0.908246239	0.50250953	1662.452859
3.5	13	12	0.780941506	0.5120578	1811.153866
3.5	14	17	0.939746084	0.46373874	2079.563994
3.5	15	18	0.684596211	0.44509888	3142.512667
3.5	16	18	0.587758839	0.48069614	3628.268388
3.5	17	20	0.588468015	0.5045579	4155.775544
4	9	10	0.885152294	0.37525594	1775.55376
4	10	11	0.669867096	0.4474982	1828.865271
4	11	11	0.794893397	0.4899248	1829.133015
4	12	12	0.751987791	0.5051736	1805.112891
4	13	12	0.751987791	0.5051736	1805.112891
4	14	12	0.884148433	0.51608866	1796.325966
4	15	11	0.635375245	0.5249259	1967.708442
4	16	11	0.638568375	0.5264541	1962.941819
4	17	14	0.628470392	0.5173396	2369.156937
4.5	9	8	0.597945051	0.4686353	1917.998169
4.5	10	8	0.597945051	0.4686353	1917.998169
4.5	11	8	0.597945051	0.4686353	1917.998169
4.5	12	8	0.597945051	0.4686353	1917.998169
4.5	13	9	0.64880377	0.5238831	2180.066503
4.5	14	9	0.64880377	0.5238831	2180.066503
4.5	15	11	0.70970936	0.47345173	1889.288719
4.5	16	11	0.71502497	0.4713053	1888.010883
4.5	17	10	0.66629437	0.4967558	2084.426534
5	9	7	0.604663933	0.47732756	1280.461138
5	10	7	0.604663933	0.47732756	1280.461138
5	11	7	0.604663933	0.47732756	1280.461138
5	12	7	0.604663933	0.47732756	1280.461138
5	13	7	0.604663933	0.47732756	1280.461138
5	14	7	0.604663933	0.47732756	1280.461138
5	15	8	0.597945051	0.4686353	1917.998169
5	16	8	0.597945051	0.4686353	1917.998169
5	17	8	0.597945051	0.4686353	1917.998169
5.5	9	6	0.569542836	0.49929774	1530.773608
5.5	10	6	0.569542836	0.49929774	1530.773608
5.5	11	6	0.569542836	0.49929774	1530.773608
5.5	12	6	0.569542836	0.49929774	1530.773608
5.5	13	6	0.569542836	0.49929774	1530.773608
5.5	14	6	0.569542836	0.49929774	1530.773608
5.5	15	6	0.569542836	0.49929774	1530.773608
5.5	16	6	0.569542836	0.49929774	1530.773608
5.5	17	6	0.569542836	0.49929774	1530.773608
6	9	6	0.569542836	0.49929774	1530.773608
6	10	6	0.569542836	0.49929774	1530.773608
6	11	6	0.569542836	0.49929774	1530.773608
6	12	6	0.569542836	0.49929774	1530.773608
6	13	6	0.569542836	0.49929774	1530.773608
6	14	6	0.569542836	0.49929774	1530.773608
6	15	6	0.569542836	0.49929774	1530.773608
6	16	6	0.569542836	0.49929774	1530.773608
6	17	6	0.569542836	0.49929774	1530.773608
6.5	9	6	0.569542836	0.49929774	1530.773608
6.5	10	6	0.569542836	0.49929774	1530.773608
6.5	11	6	0.569542836	0.49929774	1530.773608
6.5	12	6	0.569542836	0.49929774	1530.773608
6.5	13	6	0.569542836	0.49929774	1530.773608
6.5	14	6	0.569542836	0.49929774	1530.773608
6.5	15	6	0.569542836	0.49929774	1530.773608
6.5	16	6	0.569542836	0.49929774	1530.773608
6.5	17	6	0.569542836	0.49929774	1530.773608
7	9	5	0.516909023	0.51256037	1735.145215
7	10	5	0.516909023	0.51256037	1735.145215
7	11	5	0.516909023	0.51256037	1735.145215
7	12	5	0.516909023	0.51256037	1735.145215
7	13	5	0.516909023	0.51256037	1735.145215
7	14	5	0.516909023	0.51256037	1735.145215
7	15	5	0.516909023	0.51256037	1735.145215
7	16	5	0.516909023	0.51256037	1735.145215
7	17	5	0.516909023	0.51256037	1735.145215
7.5	9	5	0.516909023	0.51256037	1735.145215
7.5	10	5	0.516909023	0.51256037	1735.145215
7.5	11	5	0.516909023	0.51256037	1735.145215
7.5	12	5	0.516909023	0.51256037	1735.145215
7.5	13	5	0.516909023	0.51256037	1735.145215
7.5	14	5	0.516909023	0.51256037	1735.145215
7.5	15	5	0.516909023	0.51256037	1735.145215
7.5	16	5	0.516909023	0.51256037	1735.145215
7.5	17	5	0.516909023	0.51256037	1735.145215
8	9	5	0.516909023	0.51256037	1735.145215
8	10	5	0.516909023	0.51256037	1735.145215
8	11	5	0.516909023	0.51256037	1735.145215
8	12	5	0.516909023	0.51256037	1735.145215
8	13	5	0.516909023	0.51256037	1735.145215
8	14	5	0.516909023	0.51256037	1735.145215
8	15	5	0.516909023	0.51256037	1735.145215
8	16	5	0.516909023	0.51256037	1735.145215
8	17	5	0.516909023	0.51256037	1735.145215
8.5	9	5	0.516909023	0.51256037	1735.145215
8.5	10	5	0.516909023	0.51256037	1735.145215
8.5	11	5	0.516909023	0.51256037	1735.145215
8.5	12	5	0.516909023	0.51256037	1735.145215
8.5	13	5	0.516909023	0.51256037	1735.145215
8.5	14	5	0.516909023	0.51256037	1735.145215
8.5	15	5	0.516909023	0.51256037	1735.145215
8.5	16	5	0.516909023	0.51256037	1735.145215
8.5	17	5	0.516909023	0.51256037	1735.145215
9	9	5	0.516909023	0.51256037	1735.145215
9	10	5	0.516909023	0.51256037	1735.145215
9	11	5	0.516909023	0.51256037	1735.145215
9	12	5	0.516909023	0.51256037	1735.145215
9	13	5	0.516909023	0.51256037	1735.145215
9	14	5	0.516909023	0.51256037	1735.145215
9	15	5	0.516909023	0.51256037	1735.145215
9	16	5	0.516909023	0.51256037	1735.145215
9	17	5	0.516909023	0.51256037	1735.145215
9.5	9	3	0.437488444	0.67396146	2088.147884
9.5	10	3	0.437488444	0.67396146	2088.147884
9.5	11	3	0.437488444	0.67396146	2088.147884
9.5	12	3	0.437488444	0.67396146	2088.147884
9.5	13	3	0.437488444	0.67396146	2088.147884
9.5	14	3	0.437488444	0.67396146	2088.147884
9.5	15	3	0.437488444	0.67396146	2088.147884
9.5	16	3	0.437488444	0.67396146	2088.147884
9.5	17	3	0.437488444	0.67396146	2088.147884
10	9	3	0.437488444	0.67396146	2088.147884
10	10	3	0.437488444	0.67396146	2088.147884
10	11	3	0.437488444	0.67396146	2088.147884
10	12	3	0.437488444	0.67396146	2088.147884
10	13	3	0.437488444	0.67396146	2088.147884
10	14	3	0.437488444	0.67396146	2088.147884
10	15	3	0.437488444	0.67396146	2088.147884
10	16	3	0.437488444	0.67396146	2088.147884
10	17	3	0.437488444	0.67396146	2088.147884
10.5	9	3	0.437488444	0.67396146	2088.147884
10.5	10	3	0.437488444	0.67396146	2088.147884
10.5	11	3	0.437488444	0.67396146	2088.147884
10.5	12	3	0.437488444	0.67396146	2088.147884
10.5	13	3	0.437488444	0.67396146	2088.147884
10.5	14	3	0.437488444	0.67396146	2088.147884
10.5	15	3	0.437488444	0.67396146	2088.147884
10.5	16	3	0.437488444	0.67396146	2088.147884
10.5	17	3	0.437488444	0.67396146	2088.147884
11	9	3	0.437488444	0.67396146	2088.147884
11	10	3	0.437488444	0.67396146	2088.147884
11	11	3	0.437488444	0.67396146	2088.147884
11	12	3	0.437488444	0.67396146	2088.147884
11	13	3	0.437488444	0.67396146	2088.147884
11	14	3	0.437488444	0.67396146	2088.147884
11	15	3	0.437488444	0.67396146	2088.147884
11	16	3	0.437488444	0.67396146	2088.147884
11	17	3	0.437488444	0.67396146	2088.147884
11.5	9	3	0.437488444	0.67396146	2088.147884
11.5	10	3	0.437488444	0.67396146	2088.147884
11.5	11	3	0.437488444	0.67396146	2088.147884
11.5	12	3	0.437488444	0.67396146	2088.147884
11.5	13	3	0.437488444	0.67396146	2088.147884
11.5	14	3	0.437488444	0.67396146	2088.147884
11.5	15	3	0.437488444	0.67396146	2088.147884
11.5	16	3	0.437488444	0.67396146	2088.147884
11.5	17	3	0.437488444	0.67396146	2088.147884
12	9	3	0.437488444	0.67396146	2088.147884
12	10	3	0.437488444	0.67396146	2088.147884
12	11	3	0.437488444	0.67396146	2088.147884
12	12	3	0.437488444	0.67396146	2088.147884
12	13	3	0.437488444	0.67396146	2088.147884
12	14	3	0.437488444	0.67396146	2088.147884
12	15	3	0.437488444	0.67396146	2088.147884
12	16	3	0.437488444	0.67396146	2088.147884
12	17	3	0.437488444	0.67396146	2088.147884
12.5	9	3	0.437488444	0.67396146	2088.147884
12.5	10	3	0.437488444	0.67396146	2088.147884
12.5	11	3	0.437488444	0.67396146	2088.147884
12.5	12	3	0.437488444	0.67396146	2088.147884
12.5	13	3	0.437488444	0.67396146	2088.147884
12.5	14	3	0.437488444	0.67396146	2088.147884
12.5	15	3	0.437488444	0.67396146	2088.147884
12.5	16	3	0.437488444	0.67396146	2088.147884
12.5	17	3	0.437488444	0.67396146	2088.147884
13	9	3	0.437488444	0.67396146	2088.147884
13	10	3	0.437488444	0.67396146	2088.147884
13	11	3	0.437488444	0.67396146	2088.147884
13	12	3	0.437488444	0.67396146	2088.147884
13	13	3	0.437488444	0.67396146	2088.147884
13	14	3	0.437488444	0.67396146	2088.147884
13	15	3	0.437488444	0.67396146	2088.147884
13	16	3	0.437488444	0.67396146	2088.147884
13	17	3	0.437488444	0.67396146	2088.147884
13.5	9	3	0.437488444	0.67396146	2088.147884
13.5	10	3	0.437488444	0.67396146	2088.147884
13.5	11	3	0.437488444	0.67396146	2088.147884
13.5	12	3	0.437488444	0.67396146	2088.147884
13.5	13	3	0.437488444	0.67396146	2088.147884
13.5	14	3	0.437488444	0.67396146	2088.147884
13.5	15	3	0.437488444	0.67396146	2088.147884
13.5	16	3	0.437488444	0.67396146	2088.147884
13.5	17	3	0.437488444	0.67396146	2088.147884
14	9	3	0.437488444	0.67396146	2088.147884
14	10	3	0.437488444	0.67396146	2088.147884
14	11	3	0.437488444	0.67396146	2088.147884
14	12	3	0.437488444	0.67396146	2088.147884
14	13	3	0.437488444	0.67396146	2088.147884
14	14	3	0.437488444	0.67396146	2088.147884
14	15	3	0.437488444	0.67396146	2088.147884
14	16	3	0.437488444	0.67396146	2088.147884
14	17	3	0.437488444	0.67396146	2088.147884
14.5	9	3	0.437488444	0.67396146	2088.147884
14.5	10	3	0.437488444	0.67396146	2088.147884
14.5	11	3	0.437488444	0.67396146	2088.147884
14.5	12	3	0.437488444	0.67396146	2088.147884
14.5	13	3	0.437488444	0.67396146	2088.147884
14.5	14	3	0.437488444	0.67396146	2088.147884
14.5	15	3	0.437488444	0.67396146	2088.147884
14.5	16	3	0.437488444	0.67396146	2088.147884
14.5	17	3	0.437488444	0.67396146	2088.147884
15	9	3	0.437488444	0.67396146	2088.147884
15	10	3	0.437488444	0.67396146	2088.147884
15	11	3	0.437488444	0.67396146	2088.147884
15	12	3	0.437488444	0.67396146	2088.147884
15	13	3	0.437488444	0.67396146	2088.147884
15	14	3	0.437488444	0.67396146	2088.147884
15	15	3	0.437488444	0.67396146	2088.147884
15	16	3	0.437488444	0.67396146	2088.147884
15	17	3	0.437488444	0.67396146	2088.147884
15.5	9	3	0.437488444	0.67396146	2088.147884
15.5	10	3	0.437488444	0.67396146	2088.147884
15.5	11	3	0.437488444	0.67396146	2088.147884
15.5	12	3	0.437488444	0.67396146	2088.147884
15.5	13	3	0.437488444	0.67396146	2088.147884
15.5	14	3	0.437488444	0.67396146	2088.147884
15.5	15	3	0.437488444	0.67396146	2088.147884
15.5	16	3	0.437488444	0.67396146	2088.147884
15.5	17	3	0.437488444	0.67396146	2088.147884
16	9	3	0.437488444	0.67396146	2088.147884
16	10	3	0.437488444	0.67396146	2088.147884
16	11	3	0.437488444	0.67396146	2088.147884
16	12	3	0.437488444	0.67396146	2088.147884
16	13	3	0.437488444	0.67396146	2088.147884
16	14	3	0.437488444	0.67396146	2088.147884
16	15	3	0.437488444	0.67396146	2088.147884
16	16	3	0.437488444	0.67396146	2088.147884
16	17	3	0.437488444	0.67396146	2088.147884
16.5	9	3	0.437488444	0.67396146	2088.147884
16.5	10	3	0.437488444	0.67396146	2088.147884
16.5	11	3	0.437488444	0.67396146	2088.147884
16.5	12	3	0.437488444	0.67396146	2088.147884
16.5	13	3	0.437488444	0.67396146	2088.147884
16.5	14	3	0.437488444	0.67396146	2088.147884
16.5	15	3	0.437488444	0.67396146	2088.147884
16.5	16	3	0.437488444	0.67396146	2088.147884
16.5	17	3	0.437488444	0.67396146	2088.147884
17	9	3	0.437488444	0.67396146	2088.147884
17	10	3	0.437488444	0.67396146	2088.147884
17	11	3	0.437488444	0.67396146	2088.147884
17	12	3	0.437488444	0.67396146	2088.147884
17	13	3	0.437488444	0.67396146	2088.147884
17	14	3	0.437488444	0.67396146	2088.147884
17	15	3	0.437488444	0.67396146	2088.147884
17	16	3	0.437488444	0.67396146	2088.147884
17	17	3	0.437488444	0.67396146	2088.147884
17.5	9	3	0.437488444	0.67396146	2088.147884
17.5	10	3	0.437488444	0.67396146	2088.147884
17.5	11	3	0.437488444	0.67396146	2088.147884
17.5	12	3	0.437488444	0.67396146	2088.147884
17.5	13	3	0.437488444	0.67396146	2088.147884
17.5	14	3	0.437488444	0.67396146	2088.147884
17.5	15	3	0.437488444	0.67396146	2088.147884
17.5	16	3	0.437488444	0.67396146	2088.147884
17.5	17	3	0.437488444	0.67396146	2088.147884
18	9	3	0.437488444	0.67396146	2088.147884
18	10	3	0.437488444	0.67396146	2088.147884
18	11	3	0.437488444	0.67396146	2088.147884
18	12	3	0.437488444	0.67396146	2088.147884
18	13	3	0.437488444	0.67396146	2088.147884
18	14	3	0.437488444	0.67396146	2088.147884
18	15	3	0.437488444	0.67396146	2088.147884
18	16	3	0.437488444	0.67396146	2088.147884
18	17	3	0.437488444	0.67396146	2088.147884
18.5	9	3	0.437488444	0.67396146	2088.147884
18.5	10	3	0.437488444	0.67396146	2088.147884
18.5	11	3	0.437488444	0.67396146	2088.147884
18.5	12	3	0.437488444	0.67396146	2088.147884
18.5	13	3	0.437488444	0.67396146	2088.147884
18.5	14	3	0.437488444	0.67396146	2088.147884
18.5	15	3	0.437488444	0.67396146	2088.147884
18.5	16	3	0.437488444	0.67396146	2088.147884
18.5	17	3	0.437488444	0.67396146	2088.147884
19	9	3	0.437488444	0.67396146	2088.147884
19	10	3	0.437488444	0.67396146	2088.147884
19	11	3	0.437488444	0.67396146	2088.147884
19	12	3	0.437488444	0.67396146	2088.147884
19	13	3	0.437488444	0.67396146	2088.147884
19	14	3	0.437488444	0.67396146	2088.147884
19	15	3	0.437488444	0.67396146	2088.147884
19	16	3	0.437488444	0.67396146	2088.147884
19	17	3	0.437488444	0.67396146	2088.147884
19.5	9	3	0.437488444	0.67396146	2088.147884
19.5	10	3	0.437488444	0.67396146	2088.147884
19.5	11	3	0.437488444	0.67396146	2088.147884
19.5	12	3	0.437488444	0.67396146	2088.147884
19.5	13	3	0.437488444	0.67396146	2088.147884
19.5	14	3	0.437488444	0.67396146	2088.147884
19.5	15	3	0.437488444	0.67396146	2088.147884
19.5	16	3	0.437488444	0.67396146	2088.147884
19.5	17	3	0.437488444	0.67396146	2088.147884
